# Supplementary material for: FGF21 Counteracts Alcohol Intoxication by Activating the Noradrenergic Nervous System
Source: Cell Metab. Author manuscript; Available in PMC 2023 Mar 13. (PMC10009780; doi:10.1016/j.cmet.2023.02.005)
Supplement: 1 [file NIHMS1875761-supplement-1.xlsx]

## Sheet: Figure 1
Fig 1a	Plasma FGF21 concentration (pg/ml)
	Before	1hr	2hr	3hr	5hr
	84	586.4	904.6	712.4	749.5
	111.5	819	859.4	1071	969.2
	69.5	1158.2	801.2	686.5	652.6
	258.5	630	1130.8	1067.8	930.5
	379.6	946.6	1029	831.9	688.2
	222.9	646.2	665.5	547.6	788.3
Fig 1b	Time to LORR (min)
	WT	Fgf21-/-
	24	11
	17	16
	33	26
	27	11
	64	64
	12.25	10.33
	23	18.9
	11.75	9.8
	11.5	9.35
	11.26	8.9
	11	8.2
	21	7.66
	9.16	6.9
	9	13.3
	16.23	12.9
	15.9	12.8
	15.5	13
Fig 1c	LORR duration (min)
	WT	Fgf21-/-
	240	300
	120	420
	270	300
	240	360
	180	420
	286.05	408.95
	256.63	460.23
	119.05	256.96
	290.9	373.83
	317	449.13
	286.7	373.26
	175.78	271.16
	237.65	371.43
	303.98	238.43
	314.9	270
	160	370
	238.7	269.83
Fig 1d	Plasma ethanol concentration (%)
	WT-1hr	WT-3hr	WT-5hr	WT-24hr	Fgf21-/-_1hr	Fgf21-/-_3hr	Fgf21-/-_5hr	Fgf21-/-_24hr
	0.818379	0.729525	0.706928	0.012332	0.816541	0.885556	0.822668	0.009192
	1.19011	1.03615	0.858746	0.006511	0.848789	0.785059	0.606431	0.008502
	0.631938	0.86227	0.797927	0.011413	1.04595	0.906544	0.77196	0.019916
	0.972342	0.998309	0.837605	0.007813	0.848176	1.03791	0.941396	0.09774
	1.05982	1.00949	0.830099	0.007124	0.799229	0.782914	0.650015	0.006894
	0.880194	0.891837	0.696511	0.003064	0.68931	0.710222	0.47989	0.008502
Fig 1e	Brain ethanol concentration (mg/mg protein)
	WT-1hr	WT-3hr	Fgf21-/-_1hr	Fgf21-/-_3hr
	0.016179	0.014745	0.015632	0.012371
	0.015981	0.012559	0.012441	0.019088
	0.013104	0.012228	0.017737	0.012889
	0.013591	0.010739	0.01872	0.01322
	0.018512	0.015162	0.017921	0.012988
	0.017067	0.014994	0.020088	0.017181

## Sheet: Figure 2
Fig 2a	Time to LORR (min)
	Fgf21fl/fl	Fgf21Alb
	16.5	17
	16	16.5
	41	16
	26.5	40.5
	18.5	15
	20.5	15
	20.1	20
	59.5	20
	19	60
	18	19
	58.5	17.5
	17	18
		18
		17.5
		17
		16.5
Fig 2b	LORR duration (min)
	Fgf21fl/fl	Fgf21Alb
	287	466
	307	434
	290	348
	234	433
	283	463
	322	285
	178	420
	86.25	85.75
	321	300.75
	201	394
	86.5	321
	234	380
		201
		434
		302
		320.75
Fig 2c	Plasma ethanol concentration (%)
	Fgf21fl/fl-1hr	Fgf21fl/fl-3hr	Fgf21fl/fl-5hr	Fgf21fl/fl-24hr	Fgf21Alb-1hr	Fgf21Alb-3hr	Fgf21Alb-5hr	Fgf21Alb-24hr
	0.569487	0.760346	0.606609	0.01386	0.56924	0.722792	0.594997	0.015973
	0.56399	0.519271	0.229401	0.019716	0.662075	0.891229	0.668499	0.015195
	0.808647	0.812106	0.565596	0.013799	0.806424	1.02952	0.732304	0.12903
	0.690735	1.16485	1.0021	0.020432	0.811674	0.872576	0.675788	0.021038
	0.575355	0.776405	0.507536	0.019839	1.14917	1.13928	0.987585	0.014392
	0.813465	1.29537	0.554602	0.024892	0.804509	0.959111	0.821865	0.017999
	0.568623	0.692094	0.576096	0.029648	0.746325	0.787585	0.66399	0.019815
	1.1189	0.963249	0.879123	0.027708	1.02322	0.995368	0.75176	0.02252
	0.767264	0.700309	0.568746	0.026127	0.87622	0.883076	0.650772	0.020902
	1.18406	1.1281	0.843175	0.022989	0.648363	0.567017	0.201915	0.355936
	1.25578	1.31229	0.902779	0.024373	1.04818	1.03416	0.662755	0.027832
	1.06838	0.864175	0.540581	0.022099
Fig 2d	Time to LORR (min)
	Klbfl/fl	KlbCamk2a
	29	12
	11	11
	10	10
	23	17
	18	10
	14	9
	32	30
	58	52
	57	28
	30	28
	30.5	27
	50	27
	56
	58.5
Fig 2e	LORR duration (min)
	Klbfl/fl	KlbCamk2a
	189	280
	260	280
	70	422
	260	430
	140	310
	140	340
	161	328
	90.5	205
	164	224
	90.5	263
	91.5	248
	243.5	347
	264
	185
Fig 2f	Plasma ethanol concentration (%)
	Klbfl/fl-1hr	Klbfl/fl-3hr	Klbfl/fl-5hr	Klbfl/fl-24hr	KlbCamk2a-1hr	KlbCamk2a-3hr	KlbCamk2a-5hr	KlbCamk2a-24hr
	0.553458	0.72	0.586452	0.034123	0.453105	0.56	0.50705	0.004793
	0.423752	0.51	0.400566	0.014075	0.463706	0.64	0.457252	0.007525
	0.533337	0.52	0.381455	0.005307	0.491652	0.47	0.426204	0
	0.478238	0.53	0.606898	0	0.421445	0.34	0.394652	0.028783
	0.563374	0.55	0.373882	0.00407	0.499657	0.5	0.398006	0
	0.726154	0.6	0.515091	0.020167	0.491652	0.5	0.410122	0.007164
	0.402153	0.51	0.479897	0.005383	0.552016	0.57	0.485811	0.020025
	0.667298	0.52	0.362776	0.006031	0.537123	0.87	0.50741	0.013627
	0.486099	0.64	0.44903	0	0.610865	0.77	0.527567	0
	0.5371	0.43	0.192359	0.005793	0.522952	0.55	0.487722	0
					0.671661	0.63	0.487073	0.000338

## Sheet: Figure 3
Fig 3a	LORR duration (min)
	Vehicle	FGF21 (0.01mg/kg)	FGF21 (0.1mg/kg)	FGF21 (1mg/kg)	FGF21 (3.3mg/kg)
	230	271	104	63	172
	260	231	115	63	91
	303	231	159	117	113
	154	87	67	87	87
	176	232	122	134	141
	232			133	123
Fig 3b	LORR duration (min)
	Vehicle	FGF21 (1mg/kg)
	192	94
	247	246
	125	116
	291	119
	290	51
	251	116
Fig 3c	LORR duration (min)
	WT-Veh	WT-FGF21	Fgf21-/-_Veh	Fgf21-/-_FGF21
	177	113	450	288
	244	178	429	89
	195	153	432	180
	246	117	302	144
	394	180	308	181
	256	180	304	60
	189	89	372	240
	181	194	393	89
	268	182	383	237
	152	87	226	89
	205	131	236	42
	265	204	316	179
	247	179	394	230
			310	85
				41
Fig 3d	LORR duration (min)
	Klbfl/fl-Veh	Klbfl/fl-FGF21	KlbCamk2a-Veh	KlbCamk2a-FGF21
	198	108	232	218
	218	162	255	219
	160	106	256	152
	152	54	177	177
	151	125	198	199
	149	57	199	198
	173	57	176	197
	163	57	296	227
	225	103	231	298
	226	149	230	441
	227	100	362	178
	112	111	230	422
	200	89
	196	114
		178
		105
Fig 3e	Time on rotarod (sec)
	Time (h) at measurement	Vehicle	Vehicle	Vehicle	Vehicle	Vehicle	Vehicle	Vehicle	Vehicle	FGF21 (1mg/kg)	FGF21 (1mg/kg)	FGF21 (1mg/kg)	FGF21 (1mg/kg)	FGF21 (1mg/kg)	FGF21 (1mg/kg)	FGF21 (1mg/kg)	FGF21 (1mg/kg)
	0:00:00	0	0	0	0	0	0	0	0	0	0	0	0	0	0	0	0
	0:15:00	0	0	0	0	0	0	0	0	0	0	0	0	0	0	0	0
	0:30:00	0	0	0	0	0	0	0	0	0	0	0	0	0	0	0	0
	0:45:00	0	0	0	0	0	0	0	0	0	0	0	0	0	0	0	0
	1:15:00	0	1	0	0	0	0	0	0	0	2	2	1	1	0	0	2
	1:45:00	0	7	0	4	2	0	0	3	6	0	4	2	2	3	2	0
	2:15:00	0	4	0	8	0	0	0	0	3	1	15	5	1	1	11	35
	2:45:00	3	25	10	3	4	4	0	0	3	5	60	5	40	11	48	20
	3:15:00	2	60	10	10	20	10	0	10	6	10	15	60	21	60	60	60
	3:45:00	0	0	4	60	0	0	20	60	60	60	18	60	27	60	21	22
	4:15:00	23	60	30	60	60	60	12	22	60	15	60	60	60	60	60	60
	4:45:00	4	60	6	60	60	60	60	60	60	50	60	60	60	60	60	60
	5:15:00	60	60	60	60	60	60	60	60	60	60	60	60	60	60	60	60
	5:45:00	60	60	60	60	60	60	60	60	60	60	60	60	60	60	60	60
Fig 3f	Time on rotarod (sec)
	Time (h) at measurement	WT	WT	WT	WT	WT	WT	WT	WT	Fgf21-/-	Fgf21-/-	Fgf21-/-	Fgf21-/-	Fgf21-/-	Fgf21-/-	Fgf21-/-	Fgf21-/-
	0:00:00	0	0	0	0	0	0	0	0	0	0	0	0	0	0	0	0
	0:15:00	0	0	0	0	0	0	0	0	0	0	0	0	0	0	0	0
	0:30:00	0	1	0	0	1	0	0	0	0	0	0	0	0	1	0	0
	0:45:00	0	2	0	0	2	0	0	2	1	0	0	0	0	0	0	0
	1:15:00	0	2	1	0	2	3	0	1	0	0	0	0	0	0	0	0
	1:45:00	1	2	2	7	0	2	0	0	2	0	0	0	0	6	0	1
	2:15:00	5	5	7	0	1	10	1	4	5	0	0	4	3	0	0	2
	2:45:00	57	15	4	4	7	15	12	12	3	9	2	5	0	15	2	2
	3:15:00	42	15	39	60	60	60	12	13	32	55	38	12	0	60	1	2
	3:45:00	60	60	26	60	60	60	52	60	60	60	0	16	13	60	3	3
	4:15:00	60	60	60	60	60	60	60	60	60	60	60	60	16	60	60	30
	4:45:00	60	60	60	60	60	60	60	60	60	60	60	44	60	60	10	60
	5:15:00	60	60	60	60	60	60	60	60	60	60	60	60	60	60	60	60
	5:45:00	60	60	60	60	60	60	60	60	60	60	60	60	60	60	60	60
Fig 3g	LORR duration (min)
	Vehicle	FGF21
	156	156
	156	156
	224	203
	527	224
	570	157
	225	158
	224	172
	224	291
	244	172
	370
	270
	370
Fig 3h	LORR duration (min)
	Vehicle	FGF21
	55	155
	74	66
	74	121
	58	138
	80	48
	27	39
Fig 3I	LORR duration (min)
	Vehicle	FGF21
	217	276
	116	181
	313	271
	311	160
	94	283
		181
Fig 3J	LORR duration (min)
	Vehicle	FGF21
	94	58
	81	58
	38	178
	67	190
	92	452
	239	223
	502	177
	385

## Sheet: Figure 4
Fig 4b	cFos expression (% NET cells)
		Water	Water	Water	Water	Water	Water	Water	Water	Water	Water	Water	Water	Ethanol	Ethanol	Ethanol	Ethanol	Ethanol	Ethanol	Ethanol	Ethanol	Ethanol	Ethanol	Ethanol	Ethanol
	WT	0	0	1.39	0	0	0	0	0	1.11	0	0	0	37.5	16.42	21.43	32.31	23.68	25.93	16.67	20.97	22.41	11.88	8.51	12.68
	Fgf21-/-	20.45	0	4.17	0	3.96	2.56	7.14	7.45	3.3	0	0	0	2.13	6.06	8.6	3.45	0	1.27	5.26	1.8	9.73	2.04	6.48	7.87
	Total NET cell number
		Water	Water	Water	Water	Water	Water	Water	Water	Water	Water	Water	Water	Ethanol	Ethanol	Ethanol	Ethanol	Ethanol	Ethanol	Ethanol	Ethanol	Ethanol	Ethanol	Ethanol	Ethanol
	WT	36	56	72	41	76	81	39	85	90	113	102	52	88	67	84	65	76	27	84	62	58	101	94	71
	Fgf21-/-	44	58	96	27	101	39	28	94	91	80	69	29	47	33	93	29	50	79	76	111	113	49	108	89

## Sheet: Figure 5
Fig 5c	cFos expression (% NET cells)
	Veh	FGF21
	24.69	3.77
	6.06	30.3
	6.67	22.86
	0	16.67
	4.65	50
	4.76	38.81
	11.32	54.29
	5.26	52.17
	17.02	48.57
	4.26	43.37
	0	60.87
	10.91	28.57
	Total NET cell number
	Veh	FGF21
	40.5	26.5
	16.5	33
	15	17.5
	9.5	24
	21.5	36
	21	33.5
	26.5	35
	19	11.5
	23.5	35
	23.5	41.5
	28	23
	27.5	24.5
Fig 5d	cFos expression (% NET cells)
		Vehicle	Vehicle	Vehicle	Vehicle	Vehicle	Vehicle	Vehicle	Vehicle	Vehicle	FGF21	FGF21	FGF21	FGF21	FGF21	FGF21	FGF21	FGF21	FGF21
	Klbfl/fl	2.38	4.55	5.17	0	3.28	0	1.82	0	1.82	21.74	21.21	6.38	10.42	9.8	13.21	6.49	6.85	14
	KlbCamk2a	0	0	1.56	21.21	8.06	10.2	0	0	9.26	6.06	5.26	6.52	12.5	9.68	6.25	0	0	3.92
	Total NET cell number
		Vehicle	Vehicle	Vehicle	Vehicle	Vehicle	Vehicle	Vehicle	Vehicle	Vehicle	FGF21	FGF21	FGF21	FGF21	FGF21	FGF21	FGF21	FGF21	FGF21
	Klbfl/fl	42	66	58	29	61	56	55	38	55	23	33	47	48	51	53	77	73	50
	KlbCamk2a	33	87	64	66	62	98	34	43	54	33	38	46	56	31	64	43	70	51

## Sheet: Figure 6
Fig 6b	LORR duration (min)
		Vehicle	Vehicle	Vehicle	Vehicle	Vehicle	Vehicle	Vehicle	FGF21	FGF21	FGF21	FGF21	FGF21	FGF21	FGF21	FGF21	FGF21
	Dbhfl/fl	350.8	136.7	217.2	199	197	192	193	39.7	199.6	66	37	103.6	40.7	134.4	78	38
	DbhCamk2a	277	355.9	298.4	247.2	266.6	196.9	313	366	297.1	286.05	295.1	295	196.9	310.4	346
Fig 6c	LORR duration (min)
		Vehicle	Vehicle	Vehicle	Vehicle	Vehicle	Vehicle	Vehicle	Vehicle	Vehicle	Vehicle	Vehicle	Vehicle	Vehicle	Vehicle	Vehicle	Vehicle	FGF21	FGF21	FGF21	FGF21	FGF21	FGF21	FGF21	FGF21	FGF21	FGF21	FGF21	FGF21	FGF21	FGF21	FGF21	FGF21
	Vehicle	160	295	152	186	57	133	184	233	155	58	183	199	334	256	182	290	30	48	43	50	30	31	83	36	36	58	155	36.5	231	231	36.5	290
	DSP-4	417	152	208	30	266	185	256	289	310	231	291	207	255	227	322	320	322	188	231	30	33	266	208	310	348	153	207	341	354	271	382	250
Fig 6d	LORR duration (min)
		Vehicle	Vehicle	Vehicle	Vehicle	Vehicle	Vehicle	Vehicle	Vehicle	Vehicle	Vehicle	FGF21	FGF21	FGF21	FGF21	FGF21	FGF21	FGF21	FGF21	FGF21	FGF21
	Vehicle	183	140	135	204	261	157	221	179	201	294	136	101	243	119	51	50	50	50	60	60
	Prazosin	297	542	344	391	540	342	260	430			367	346	345	345	241	240	260	430
Fig 6e	LORR duration (min)
		Vehicle	Vehicle	Vehicle	Vehicle	Vehicle	Vehicle	Vehicle	Vehicle	Vehicle	Vehicle	Vehicle	Vehicle	Vehicle	Vehicle	Vehicle	Vehicle	Vehicle	FGF21	FGF21	FGF21	FGF21	FGF21	FGF21	FGF21	FGF21	FGF21	FGF21	FGF21	FGF21	FGF21	FGF21	FGF21	FGF21
	Vehicle	209	120	156	180	157	266	221	252	252	226	83	296	194	395	220	190	290	100	60	187	101	140	156	55	159	101	70	68	68	85	155	115	81
	Propranolol	156	349	195	80	250	250	120	373	225	345	420	353	353	81	245			120	79	60	253	365	157	282	282	251	287	248	192	281	345	394	341

## Sheet: Figure 7
Fig 7a	LORR duration (min)
		Vehicle	Vehicle	Vehicle	Vehicle	Vehicle	Vehicle	Vehicle	Vehicle	Vehicle	Vehicle	Vehicle	Vehicle	Vehicle	Vehicle	Vehicle	Vehicle	Vehicle	FGF21	FGF21	FGF21	FGF21	FGF21	FGF21	FGF21	FGF21	FGF21	FGF21	FGF21	FGF21	FGF21	FGF21	FGF21	FGF21
	Klbfl/fl	300	360	371	320	195	194	350.9	263.75	107.3	160.9	199.3	159.2	255.46	356.55	355.26	131.63	131.3	76	64	41	157	104	41	162	31.18	52.61	133.48	107.48	29.36	182.45	29.8	81.3	145.66	105.3
	KlbDbh	473	156	103	260	107.56	161	373.96	371.8	143.75	321.78	81.46	256.03						85	359	359	260	107.66	185.75	82.95	149.76	159.63	356.63	182.13	317.4
Fig 7b	LORR duration (min)
		Vehicle	Vehicle	Vehicle	Vehicle	Vehicle	Vehicle	Vehicle	Vehicle	Vehicle	Vehicle	FGF21	FGF21	FGF21	FGF21	FGF21	FGF21	FGF21	FGF21	FGF21	FGF21	FGF21
	AAV-GFP	218	101	151	329	80.5	198	336	260	229	348	134	100	20	21.5	21.5	21.5	39	77.5	156	121.5	39
	AAV-GFP-Cre	228	40	152	134	39.5	120	231	77			218	182	134	60.5	178	198	121	121
Fig 7c	cFos expression (% NET cells)
		Vehicle	Vehicle	Vehicle	Vehicle	Vehicle	Vehicle	Vehicle	Vehicle	Vehicle	Vehicle	Vehicle	Vehicle	Vehicle	Vehicle	Vehicle	Vehicle	Vehicle	Vehicle	FGF21	FGF21	FGF21	FGF21	FGF21	FGF21	FGF21	FGF21	FGF21	FGF21	FGF21	FGF21	FGF21	FGF21	FGF21	FGF21	FGF21	FGF21	FGF21	FGF21	FGF21
	Klbfl/fl	0	12.5	9.28	4.6	5.24	11.43	3.57	1.96	3.23	6.08	0	1.55	0	1.8	4.88	0	11.49	7.23	23.88	2.38	8.75	11.96	15.76	8	61.67	79.73	72.86	21.05	17.5	25.86	20.8	28.57	19.44	4.97	8.11	2.67	44.07	18.11	24.32
	KlbDbh	40.54	30.51	41.56	27.59	5.63	65.22	0	0	0	0	14.75	11.36	4.05	2.22	8.7	5.62	5.95	5	2.38	2.56	2.68	4	6.78	1.09	0	0	0	0	2.9	0	15.79	18.75	19.78	10.17	12.5	2.56	10.96	14.29	9.38
	Total NET cell number
		Vehicle	Vehicle	Vehicle	Vehicle	Vehicle	Vehicle	Vehicle	Vehicle	Vehicle	Vehicle	Vehicle	Vehicle	Vehicle	Vehicle	Vehicle	Vehicle	Vehicle	Vehicle	FGF21	FGF21	FGF21	FGF21	FGF21	FGF21	FGF21	FGF21	FGF21	FGF21	FGF21	FGF21	FGF21	FGF21	FGF21	FGF21	FGF21	FGF21	FGF21	FGF21	FGF21
	Klbfl/fl	48.5	112	97	43.5	114.5	52.5	84	102	93	90.5	75	64.5	34	55.5	41	38	43.5	41.5	67	84	80	92	82.5	50	60	74	35	38	40	58	62.5	31.5	72	80.5	74	37.5	29.5	63.5	74
	KlbDbh	37	29.5	77	29	35.5	69	99.5	83.5	53.5	50	61	44	74	45	69	89	84	40	42	78	112	25	29.5	92	76	104.5	82	35	69	56.5	38	48	91	29.5	64	78	36.5	56	80
Fig 7d	cFos expression (% NET cells)
		Vehicle	Vehicle	Vehicle	Vehicle	Vehicle	Vehicle	Vehicle	Vehicle	Vehicle	Vehicle	Vehicle	Vehicle	Vehicle	Vehicle	Vehicle	Vehicle	Vehicle	Vehicle	Vehicle	Vehicle	Vehicle	FGF21	FGF21	FGF21	FGF21	FGF21	FGF21	FGF21	FGF21	FGF21	FGF21	FGF21	FGF21	FGF21	FGF21	FGF21	FGF21	FGF21	FGF21	FGF21	FGF21	FGF21
	AAV-GFP	8.17	7.76	3.98	2.35	19.44	7.15	16.15	7.55	7.9	2.04	3.23	8.77	9.63	10.64	11.58	7.44	8.13	5.07	11.55	8.71	5.93	25	18.18	14.51	11.12	9.09	7.89	4.4	18.85	16.47	43.79	39.02	30.01	10.66	8.64	11.56	11.75	10.77	17.89	8.96	16.95	18.18
	AAV-GFP-Cre	34.82	7.52	24.23	17.98	0	56.71	27.08	52.13	38.89	23.06	11.44	29.62	9.97	17.1	6.1	5.28	24.82	38.04	21.91	11.66	14.75	3.77	11.84	26.29	12.13	6.19	3.59	1.13	6.61	1.4	1.94	32.22	29.79	17.85	0	10	1.81	7.97	8.69	2.58	6.37	9.12
	Total NET cell number
		Vehicle	Vehicle	Vehicle	Vehicle	Vehicle	Vehicle	Vehicle	Vehicle	Vehicle	Vehicle	Vehicle	Vehicle	Vehicle	Vehicle	Vehicle	Vehicle	Vehicle	Vehicle	Vehicle	Vehicle	Vehicle	FGF21	FGF21	FGF21	FGF21	FGF21	FGF21	FGF21	FGF21	FGF21	FGF21	FGF21	FGF21	FGF21	FGF21	FGF21	FGF21	FGF21	FGF21	FGF21	FGF21	FGF21
	AAV-GFP	49	64.5	75.5	85	36	84	43.5	53	38	49	62	57	57	68	67.5	40.5	74	69	104	69.5	67.5	24	33	93	45	66	38	91	42.5	36.5	32	91	88.5	69.5	61.5	73.5	44	71	74.5	52.5	94	77
	AAV-GFP-Cre	56	40	80.5	78	32	67	96	59.5	36	89	105	67.5	41.5	66	90	64.5	99.5	80.5	43.5	83	98	26.5	46.5	87.5	66	48.5	83.5	88.5	106	71.5	103	98	112.5	94.5	102	56	55.5	73.5	83.5	57.5	62.5	85

## Sheet: Figure S3
Fig S3b	Relative Klb mRNA level
		AAV-GFP	AAV-GFP-Cre			AAV-GFP	AAV-GFP-Cre			AAV-GFP	AAV-GFP-Cre
	LC	1.41	1		SCN	1.85	1.1		Liver	1.52	2.55
		2.25	1.45			1.85	1			1	2.04
		1.82	1.13			2.47	2.36			1.88	2.12
		1.47	1.26			2.33	2.03			2.55	2.21
		1.74	1.47			1.51	1.31			2.45	2.16
			1.43				1.16				2.36
			1.35				2.55				2.57
			1.14				3.24				2.6
		Klbfl/fl	KlbDbh			Klbfl/fl	KlbDbh			Klbfl/fl	KlbDbh
	LC	2.83	1.98		SCN	2.79	2.69		Liver	2.4	2.86
		2.3	2.1			1.31	2.3			1.97	1.88
		2.64	2.31			2.16	1			1.84	1.49
		2.85	1.63			1.32	2.05			1.69	2.85
		2.91	1			1.86	1.18			2.19	1
		5.83				1.12				1.79
		3.36				2.46				1.24
Fig S3c	Rectal Temperature
		Klbfl/fl Veh	Klbfl/fl Veh	Klbfl/fl Veh	Klbfl/fl Veh	Klbfl/fl Veh	Klbfl/fl Veh	Klbfl/fl FGF21	Klbfl/fl FGF21	Klbfl/fl FGF21	Klbfl/fl FGF21	Klbfl/fl FGF21	Klbfl/fl FGF21	Klbfl/fl FGF21	KlbDbh Veh	KlbDbh Veh	KlbDbh Veh	KlbDbh Veh	KlbDbh Veh	KlbDbh Veh	KlbDbh Veh	KlbDbh FGF21	KlbDbh FGF21	KlbDbh FGF21	KlbDbh FGF21	KlbDbh FGF21	KlbDbh FGF21	KlbDbh FGF21
	Basal	37.8	37.5	37.9	37.7	37.6	37.2	37.5	37.7	38.7	38.2	38.1	37.6	38.4	37.9	38.5	38.6	38.1	38.1	38.3	37.8	38.5	38.3	38.3	38	38.5	37.1	38.1
	1hr	35.8	35.1	34.3	35.8	34.4	34.6	34.3	34.5	35	34.5	35.6	35.8	33.5	34.5	35.6	34.8	35	35.4	35	33.2	35.1	35.2	35.7	34.4	34.4	34.2	33.7
	2hr	33.5	34.9	34.8	35	32.8	33.3	34.4	34.4	33.4	33.4	35	35.5	33	34.5	34.5	33.4	35	34.2	35.5	32.7	34.1	35.4	34.9	34.4	34.1	34.8	33.7
	3hr	35	35.1	35.2	35	34.5	35.1	33.7	34.7	34.3	31.7	35.1	34.8	33.8	33.5	34.8	33.3	35.5	33.7	35.8	32.3	34.5	33.5	35.5	34.6	33.8	34.7	32.1
	4hr	31.4	35.5	35	35.3	34.8	36.2	32.2	34.1	34.8	34	35.6	34.2	34	35.2	34.7	33	35.6	32.7	35	33.1	33.4	34.7	35.2	35	33.8	35.4	31.6
	5hr	29.5	35.5	35.8	35.3	34.6	35	33.3	34.7	35	34.2	35.4	34.6	34.7	34.5	34.4	33.3	35.8	33.6	35.5	33.1	34.9	34.6	35.4	35.7	34.8	35.5	29.3
	6hr	31.1	36	35.1	35.9	34.3	35	34.2	34.9	35.8	34.4	35	35.1	34.9	35.2	35.2	35.1	35.3	34.6	35.3	32.8	35.5	35.3	36.1	36.4	35.2	35.4	30.1
	7hr	34.8	37	35.7	36.1	35.3	35.7	34.5	35.3	36.2	34.5	35.9	35.5	35.7	35.4	35.8	34.6	35.3	34.9	36.3	32.7	35.5	36	36.5	37.2	35.5	35.6	32.1
	8hr	35.3	36.7	36	36	35.5	36.6	34.9	35.6	36.6	35.2	35.7	36.2	36.8	35	35.9	34.8	36.2	35.5	36.6	32	35.7	36.4	36.6	37.6	36	36.8	34.5
	24hr	38.2	37.6	37.6	37.7	38.6	37.6	37.7	37.3	37.8	38.7	37.4	37.6	37.6	37.6	37.3	38	37.6	37.9	37.7	38.6	37.5	38.4	38.4	38.1	38.4	37.4	38
